# Supplementary material for: Development of a Multiprotein Classifier for the Detection of Early Stage Ovarian Cancer
Source: Cancers (Basel). 2022 Jun 23;14(13):3077. doi: 10.3390/cancers14133077 (PMC9264950; doi:10.3390/cancers14133077)
Supplement: Supplementary file 1 [file cancers-14-03077-s001.zip]

Archive with 3 entries (2 files):
- cancers-1755075-supplementary/
- cancers-1755075-supplementary/Figures S1-S2.pdf
- cancers-1755075-supplementary/Tables_S1-S3.xlsx
