# Supplementary material for: Development of a Multiprotein Classifier for the Detection of Early Stage Ovarian Cancer
Source: Cancers (Basel). 2022 Jun 23;14(13):3077. doi: 10.3390/cancers14133077 (PMC9264950; doi:10.3390/cancers14133077)
Supplement: Supplementary file 1 [file cancers-14-03077-s001.zip › cancers-1755075-supplementary/Tables_S1-S3.xlsx]

## Sheet: Suppl Table S1
Supplementary Table S1. The mean differences in protein levels between cancer and healthy samples by institution for the 24 proteins with differential expression by institution for Cohort #1. The mean differences in protein levels between cancer and healthy samples by institution, as well as the standardized mean differences (SMDs; i.e., t-statistics) are shown for Cohort #1. Negative values indi…
Protein	UniProt ID	MN mean difference	MN SMD	TX mean difference	TX SMD	Differential effect by institution p-value
EGF	P01133	0.98	3.51	-2.97	-15.58	<0.001
VIM	P08670	0.57	4.21	-0.85	-9.25	<0.001
SPARC	P09486	0.13	2.81	-0.34	-10.82	<0.001
TXLNA	P40222	0.42	2.91	-0.86	-8.78	<0.001
SCAMP3	O14828	0.53	2.29	-1.44	-9.04	<0.001
TGF-alpha	P01135	0.71	5.27	-0.36	-3.91	<0.001
LYN	P07948	0.27	4.18	-0.24	-5.41	<0.001
ABL1	P00519	0.35	2.65	-0.66	-7.35	<0.001
PPY	P01298	0.88	3.41	-1.05	-5.93	<0.001
S100A11	P31949	0.56	4.93	-0.27	-3.43	<0.001
HGF	P14210	0.55	4.97	-0.24	-3.22	<0.001
MetAP 2	P50579	0.20	1.56	-0.65	-7.44	<0.001
VEGFA	P15692	0.58	4.59	-0.26	-2.97	<0.001
S100A4	P26447	0.03	0.25	-0.60	-8.87	<0.001
FADD	Q13158	0.22	1.69	-0.56	-6.40	<0.001
CDKN1A	P38936	0.30	2.27	-0.49	-5.35	<0.001
ITGB5	P18084	-0.15	-2.30	-0.47	-10.63	0.003
ANXA1	P04083	0.74	3.79	-0.23	-1.72	0.004
GZMB	P10144	0.10	0.69	-0.60	-6.04	0.006
MAD homolog 5	Q99717	0.00	0.03	-0.29	-6.80	0.009
ERBB3	P21860	0.01	0.14	-0.21	-6.39	0.02
ADAM 8	P78325	0.27	2.93	-0.13	-2.16	0.02
VEGFR-3	P35916	0.05	0.95	-0.17	-4.80	0.04
CEACAM5	P06731	0.38	3.34	-0.10	-1.26	0.04

## Sheet: Suppl Table S2
Supplementary Table S2. Mean (SD) of NPX values for 68 proteins in Cohort #1.
Protein	UniProt ID	Healthy (n = 336)	OvCa (n = 116)	p-value
CA125	Q8WXI7	3.21 (0.77)	6.73 (1.68)	<0.001
HE4	Q14508	8.14 (0.39)	9.02 (0.65)	<0.001
ITGAV	P06756	3.05 (0.21)	2.70 (0.32)	<0.001
MK	P21741	6.40 (0.60)	7.17 (0.95)	<0.001
SCF	P21583	8.89 (0.41)	8.22 (0.85)	<0.001
IL6	P05231	2.89 (1.26)	4.21 (1.68)	<0.001
SEZ6L	Q9BYH1	2.56 (0.27)	2.22 (0.44)	<0.001
FASLG	P48023	8.97 (0.48)	8.58 (0.52)	<0.001
ESM-1	Q9NQ30	8.98 (0.57)	9.44 (0.62)	<0.001
hK11	Q9UBX7	6.18 (0.44)	6.74 (0.86)	<0.001
ADAM-TS 15	Q8TE58	1.86 (0.63)	2.41 (0.90)	<0.001
XPNPEP2	O43895	8.06 (0.58)	7.61 (0.73)	<0.001
SYND1	P18827	6.06 (0.50)	6.51 (0.82)	<0.001
CXCL13	O43927	7.66 (0.61)	8.14 (0.86)	<0.001
TFPI-2	P48307	7.57 (0.49)	7.98 (0.76)	<0.001
TCL1A	P56279	4.01 (1.22)	3.28 (1.31)	<0.001
FR-alpha	P15328	6.57 (0.48)	7.12 (1.08)	<0.001
KLK13	Q9UKR3	3.41 (0.75)	3.84 (0.87)	<0.001
VEGFR-2	P35968	6.70 (0.28)	6.56 (0.30)	<0.001
CEACAM1	P13688	6.02 (0.24)	5.91 (0.25)	<0.001
TLR3	O15455	4.93 (0.67)	4.56 (0.87)	<0.001
MSLN	Q13421	3.12 (0.66)	3.55 (1.03)	<0.001
CYR61	O00622	5.70 (0.49)	5.37 (0.83)	0.001
GPNMB	Q14956	6.07 (0.19)	5.97 (0.24)	0.001
CPE	P16870	3.95 (0.42)	3.72 (0.58)	0.002
LY9	Q9HBG7	5.17 (0.41)	4.96 (0.53)	0.003
NECT4	Q96NY8	4.03 (0.47)	4.36 (0.92)	0.004
ERBB2	P04626	7.44 (0.31)	7.27 (0.49)	0.004
TNFRSF6B	O95407	5.10 (0.78)	5.51 (1.13)	0.005
FCRLB	Q6BAA4	0.92 (0.52)	1.18 (0.74)	0.01
GPC1	P35052	4.64 (0.39)	4.44 (0.55)	0.01
IFN-gamma-R1	P15260	4.68 (0.32)	4.53 (0.43)	0.01
CD48	P09326	5.86 (0.32)	5.73 (0.42)	0.01
RET	P07949	5.35 (0.48)	5.12 (0.67)	0.01
ICOSLG	O75144	5.94 (0.57)	5.71 (0.73)	0.03
CTSV	O60911	3.74 (0.48)	3.54 (0.64)	0.03
AREG	P15514	1.87 (0.57)	2.07 (0.62)	0.03
MIA	Q16674	9.66 (0.29)	9.55 (0.37)	0.03
CD27	P26842	8.89 (0.44)	9.05 (0.58)	0.07
TGFR-2	P37173	6.11 (0.38)	5.98 (0.53)	0.10
PODXL	O00592	2.84 (0.21)	2.94 (0.41)	0.11
GZMH	P20718	3.28 (0.85)	3.07 (0.81)	0.12
LYPD3	O95274	3.70 (0.40)	3.58 (0.53)	0.16
CRNN	Q9UBG3	4.81 (0.75)	4.61 (0.82)	0.16
hK14	Q9P0G3	6.75 (0.57)	6.98 (1.03)	0.17
IGF1R	P08069	3.19 (0.31)	3.11 (0.35)	0.28
CD207	Q9UJ71	3.14 (0.43)	3.03 (0.55)	0.46
hK8	O60259	6.95 (0.45)	7.07 (0.68)	0.48
RSPO3	Q9BXY4	3.16 (0.82)	3.34 (0.99)	0.58
CD70	P32970	3.21 (0.58)	3.11 (0.58)	0.84
TNFSF13	O75888	8.16 (0.39)	8.09 (0.62)	1
TRAIL	P50591	7.69 (0.34)	7.61 (0.55)	1
FURIN	P09958	9.12 (0.47)	9.18 (0.61)	1
EPHA2	P29317	2.66 (0.37)	2.66 (0.55)	1
Gal-1	P09382	6.74 (0.25)	6.71 (0.31)	1
CAIX	Q16790	3.50 (0.63)	3.44 (0.97)	1
ERBB4	Q15303	5.15 (0.28)	5.08 (0.61)	1
5'-NT	P21589	10.2 (0.53)	10.1 (0.69)	1
DLL1	O00548	9.59 (0.37)	9.59 (0.52)	1
FGF-BP1	Q14512	5.13 (0.47)	5.21 (0.67)	1
TNFRSF19	Q9NS68	3.94 (0.52)	3.88 (0.85)	1
CD160	O95971	5.19 (0.57)	5.18 (0.79)	1
TNFRSF4	P43489	3.01 (0.46)	3.10 (0.64)	1
MIC-A/B	Q29983, Q29980	3.66 (1.33)	3.78 (1.19)	1
WISP-1	O95388	6.10 (0.63)	6.10 (0.71)	1
CXL17	Q6UXB2	3.86 (0.56)	3.75 (0.90)	1
FR-gamma	P41439	6.78 (2.02)	6.85 (2.07)	1
WIF-1	Q9Y5W5	5.05 (0.41)	5.05 (0.63)	1

## Sheet: Suppl Table S3
Supplementary Table S3. AUC and sensitivities at 95% and 98% specificity for single proteins and proteins in combination with CA125 when comparing women with ovarian cancer to healthy women in Cohort #1
	Single-Protein AUC		Single-Protein Sensitivity at 95% Specificity		Single-Protein Sensitivity at 98% Specificity		Protein + CA125 AUC		Protein + CA125 Sensitivity at 95% Specificity		Protein + CA125 Sensitivity at 98% Specificity
Protein	Estimate (95% CI)	Rank	Estimate (95% CI)	Rank	Estimate (95% CI)	Rank	Estimate (95% CI)	Rank	Estimate (95% CI)	Rank	Estimate (95% CI)	Rank
CA125	0.958 (0.928, 0.982)	1	0.879 (0.802, 0.940)	1	0.810 (0.707, 0.897)	1	--	--	--	--	--	--
HE4	0.857 (0.808, 0.901)	2	0.612 (0.526, 0.716)	2	0.578 (0.302, 0.672)	2	0.966 (0.944, 0.983)	8	0.853 (0.784, 0.914)	55	0.784 (0.664, 0.888)	55
ITGAV	0.832 (0.783, 0.878)	3	0.440 (0.302, 0.621)	3	0.276 (0.164, 0.440)	4	0.967 (0.941, 0.987)	7	0.914 (0.845, 0.957)	1	0.862 (0.776, 0.931)	2
SCF	0.778 (0.728, 0.825)	4	0.336 (0.233, 0.448)	6	0.293 (0.172, 0.371)	3	0.958 (0.927, 0.982)	46	0.879 (0.802, 0.940)	36	0.810 (0.707, 0.897)	33
SEZ6L	0.764 (0.709, 0.816)	5	0.310 (0.207, 0.448)	9	0.164 (0.078, 0.310)	14	0.974 (0.950, 0.992)	1	0.905 (0.845, 0.957)	3	0.897 (0.836, 0.948)	1
IL6	0.762 (0.708, 0.812)	6	0.310 (0.129, 0.474)	9	0.129 (0.000, 0.233)	22	0.963 (0.935, 0.983)	15	0.836 (0.759, 0.914)	61	0.793 (0.707, 0.862)	51
MK	0.745 (0.685, 0.802)	7	0.405 (0.310, 0.509)	4	0.250 (0.052, 0.431)	6	0.959 (0.931, 0.982)	29	0.862 (0.776, 0.931)	52	0.784 (0.698, 0.871)	55
ESM-1	0.718 (0.661, 0.772)	8	0.250 (0.129, 0.353)	17	0.121 (0.060, 0.224)	28	0.960 (0.931, 0.983)	24	0.862 (0.802, 0.940)	52	0.802 (0.716, 0.897)	45
hK11	0.713 (0.651, 0.770)	9	0.353 (0.224, 0.466)	5	0.216 (0.138, 0.336)	9	0.953 (0.923, 0.976)	65	0.828 (0.750, 0.914)	66	0.776 (0.672, 0.853)	60
ADAM-TS 15	0.710 (0.649, 0.768)	10	0.259 (0.181, 0.379)	16	0.233 (0.129, 0.310)	8	0.961 (0.931, 0.984)	21	0.888 (0.810, 0.940)	22	0.793 (0.716, 0.905)	51
FASLG	0.705 (0.647, 0.761)	11	0.284 (0.172, 0.414)	12	0.181 (0.026, 0.267)	12	0.973 (0.954, 0.988)	2	0.914 (0.853, 0.974)	1	0.836 (0.733, 0.931)	11
XPNPEP2	0.687 (0.630, 0.744)	12	0.181 (0.103, 0.276)	35	0.103 (0.026, 0.190)	36	0.962 (0.933, 0.985)	18	0.888 (0.828, 0.948)	22	0.836 (0.724, 0.914)	11
TCL1A	0.681 (0.622, 0.740)	13	0.207 (0.138, 0.302)	25	0.147 (0.078, 0.241)	18	0.970 (0.949, 0.987)	5	0.897 (0.836, 0.948)	10	0.836 (0.767, 0.914)	11
CXCL13	0.680 (0.618, 0.739)	14	0.224 (0.129, 0.345)	22	0.095 (0.026, 0.224)	38	0.958 (0.928, 0.982)	42	0.879 (0.802, 0.940)	36	0.810 (0.707, 0.897)	33
SYND1	0.672 (0.608, 0.736)	15	0.319 (0.216, 0.448)	7	0.190 (0.112, 0.319)	10	0.958 (0.928, 0.982)	40	0.879 (0.802, 0.940)	36	0.810 (0.707, 0.897)	33
KLK13	0.663 (0.605, 0.722)	16	0.112 (0.052, 0.198)	51	0.078 (0.026, 0.129)	44	0.958 (0.927, 0.982)	47	0.888 (0.810, 0.940)	22	0.819 (0.707, 0.897)	28
TFPI-2	0.659 (0.595, 0.720)	17	0.250 (0.155, 0.362)	17	0.129 (0.078, 0.259)	22	0.956 (0.926, 0.980)	56	0.879 (0.793, 0.931)	36	0.802 (0.707, 0.879)	45
ICOSLG	0.659 (0.599, 0.718)	18	0.250 (0.164, 0.328)	17	0.164 (0.103, 0.267)	14	0.963 (0.934, 0.986)	13	0.905 (0.836, 0.957)	3	0.836 (0.707, 0.914)	11
VEGFR-2	0.640 (0.582, 0.699)	19	0.129 (0.060, 0.216)	48	0.060 (0.017, 0.138)	52	0.964 (0.936, 0.986)	12	0.888 (0.819, 0.948)	22	0.819 (0.716, 0.905)	28
GPNMB	0.640 (0.578, 0.701)	20	0.147 (0.069, 0.250)	41	0.086 (0.017, 0.155)	40	0.962 (0.934, 0.985)	17	0.905 (0.828, 0.948)	3	0.810 (0.724, 0.914)	33
PVRL4	0.638 (0.571, 0.704)	21	0.284 (0.181, 0.379)	12	0.164 (0.086, 0.284)	14	0.958 (0.929, 0.981)	49	0.836 (0.776, 0.931)	61	0.776 (0.681, 0.871)	60
ERBB2	0.634 (0.567, 0.700)	22	0.250 (0.155, 0.345)	17	0.190 (0.086, 0.276)	10	0.958 (0.928, 0.982)	41	0.879 (0.802, 0.940)	36	0.810 (0.707, 0.897)	33
CEACAM1	0.634 (0.572, 0.693)	23	0.198 (0.103, 0.310)	28	0.043 (0.000, 0.181)	59	0.965 (0.938, 0.987)	9	0.888 (0.828, 0.948)	22	0.836 (0.759, 0.922)	11
TNFRSF6B	0.633 (0.568, 0.697)	24	0.267 (0.172, 0.353)	14	0.129 (0.043, 0.276)	22	0.957 (0.928, 0.980)	53	0.836 (0.759, 0.922)	61	0.759 (0.681, 0.862)	66
TLR3	0.632 (0.573, 0.691)	25	0.147 (0.078, 0.216)	41	0.112 (0.052, 0.172)	34	0.960 (0.932, 0.982)	28	0.871 (0.810, 0.931)	44	0.828 (0.716, 0.914)	21
FR-alpha	0.631 (0.562, 0.698)	26	0.319 (0.233, 0.414)	7	0.267 (0.181, 0.362)	5	0.955 (0.924, 0.979)	61	0.853 (0.767, 0.922)	55	0.776 (0.681, 0.862)	60
CYR61	0.624 (0.558, 0.691)	27	0.293 (0.207, 0.380)	11	0.250 (0.155, 0.336)	6	0.954 (0.923, 0.979)	62	0.836 (0.776, 0.922)	61	0.776 (0.681, 0.879)	60
CPE	0.623 (0.561, 0.686)	28	0.198 (0.121, 0.293)	28	0.121 (0.034, 0.207)	28	0.967 (0.942, 0.986)	6	0.888 (0.819, 0.948)	22	0.845 (0.750, 0.914)	6
MSLN	0.622 (0.559, 0.683)	29	0.233 (0.129, 0.310)	21	0.138 (0.060, 0.216)	20	0.959 (0.929, 0.982)	35	0.871 (0.793, 0.940)	44	0.802 (0.698, 0.888)	45
GPC1	0.618 (0.553, 0.681)	30	0.224 (0.129, 0.336)	22	0.138 (0.069, 0.216)	20	0.964 (0.937, 0.986)	11	0.905 (0.828, 0.948)	3	0.810 (0.741, 0.922)	33
CTSV	0.616 (0.552, 0.680)	31	0.216 (0.138, 0.302)	24	0.147 (0.078, 0.259)	18	0.970 (0.947, 0.988)	4	0.888 (0.827, 0.957)	22	0.836 (0.750, 0.914)	11
ERBB4	0.616 (0.546, 0.684)	32	0.207 (0.138, 0.302)	25	0.164 (0.095, 0.250)	14	0.955 (0.925, 0.980)	59	0.871 (0.793, 0.931)	44	0.802 (0.698, 0.888)	45
LY9	0.613 (0.550, 0.674)	33	0.190 (0.112, 0.267)	32	0.121 (0.052, 0.198)	28	0.961 (0.931, 0.985)	20	0.897 (0.828, 0.948)	10	0.853 (0.724, 0.922)	4
CD48	0.609 (0.547, 0.670)	34	0.198 (0.103, 0.284)	28	0.121 (0.043, 0.190)	28	0.960 (0.931, 0.984)	22	0.897 (0.828, 0.948)	10	0.845 (0.741, 0.914)	6
IFN-gamma-R1	0.608 (0.548, 0.670)	35	0.198 (0.121, 0.293)	28	0.129 (0.069, 0.224)	22	0.963 (0.934, 0.986)	14	0.905 (0.853, 0.957)	3	0.845 (0.759, 0.931)	6
FCRLB	0.606 (0.540, 0.669)	36	0.207 (0.086, 0.302)	25	0.078 (0.009, 0.172)	44	0.959 (0.930, 0.982)	31	0.871 (0.802, 0.940)	44	0.793 (0.690, 0.888)	51
AREG	0.604 (0.542, 0.663)	37	0.086 (0.034, 0.164)	62	0.026 (0.000, 0.095)	62	0.959 (0.928, 0.983)	34	0.897 (0.810, 0.948)	10	0.836 (0.724, 0.905)	11
TGFR-2	0.593 (0.529, 0.657)	38	0.164 (0.086, 0.233)	38	0.121 (0.060, 0.190)	28	0.960 (0.930, 0.984)	26	0.897 (0.836, 0.948)	10	0.845 (0.733, 0.922)	6
RET	0.592 (0.524, 0.659)	39	0.190 (0.121, 0.310)	32	0.129 (0.069, 0.216)	22	0.971 (0.952, 0.986)	3	0.905 (0.836, 0.957)	3	0.828 (0.733, 0.922)	21
MIA	0.585 (0.523, 0.648)	40	0.103 (0.043, 0.198)	57	0.086 (0.034, 0.138)	40	0.960 (0.931, 0.984)	22	0.897 (0.828, 0.948)	10	0.862 (0.750, 0.922)	2
CD27	0.581 (0.518, 0.644)	41	0.172 (0.095, 0.250)	36	0.095 (0.043, 0.181)	38	0.958 (0.928, 0.982)	43	0.879 (0.802, 0.940)	36	0.810 (0.707, 0.897)	33
CD207	0.578 (0.516, 0.641)	42	0.112 (0.052, 0.198)	51	0.060 (0.017, 0.121)	52	0.962 (0.936, 0.983)	16	0.888 (0.827, 0.948)	22	0.845 (0.741, 0.914)	6
CXL17	0.578 (0.512, 0.643)	43	0.095 (0.043, 0.207)	59	0.069 (0.017, 0.112)	49	0.958 (0.929, 0.981)	45	0.853 (0.776, 0.940)	55	0.784 (0.690, 0.871)	55
GZMH	0.575 (0.515, 0.633)	44	0.164 (0.053, 0.224)	38	0.000 (0.020, 0.101)	64	0.953 (0.922, 0.978)	64	0.853 (0.767, 0.922)	55	0.767 (0.672, 0.862)	64
LYPD3	0.574 (0.508, 0.640)	45	0.155 (0.095, 0.267)	40	0.078 (0.017, 0.190)	44	0.965 (0.937, 0.987)	10	0.897 (0.845, 0.966)	10	0.853 (0.759, 0.923)	4
CRNN	0.573 (0.511, 0.635)	46	0.086 (0.043, 0.172)	62	0.052 (0.009, 0.112)	57	0.959 (0.928, 0.983)	32	0.897 (0.819, 0.948)	10	0.836 (0.707, 0.914)	11
RSPO3	0.568 (0.503, 0.631)	47	0.112 (0.052, 0.190)	51	0.034 (0.000, 0.121)	61	0.959 (0.928, 0.983)	35	0.888 (0.810, 0.940)	22	0.819 (0.716, 0.905)	28
IGF1R	0.566 (0.502, 0.630)	48	0.147 (0.078, 0.259)	41	0.121 (0.043, 0.181)	28	0.957 (0.927, 0.981)	54	0.871 (0.793, 0.940)	44	0.802 (0.698, 0.888)	45
hK8	0.560 (0.493, 0.624)	49	0.147 (0.086, 0.224)	41	0.103 (0.034, 0.181)	36	0.959 (0.929, 0.983)	30	0.897 (0.810, 0.940)	10	0.828 (0.716, 0.905)	21
PODXL	0.559 (0.490, 0.626)	50	0.267 (0.181, 0.345)	14	0.172 (0.086, 0.293)	13	0.957 (0.927, 0.982)	51	0.871 (0.802, 0.940)	44	0.819 (0.707, 0.897)	28
CAIX	0.558 (0.492, 0.626)	51	0.138 (0.069, 0.216)	45	0.060 (0.000, 0.147)	52	0.956 (0.926, 0.980)	58	0.853 (0.784, 0.922)	55	0.784 (0.681, 0.879)	55
TNFRSF19	0.557 (0.490, 0.623)	52	0.172 (0.103, 0.259)	36	0.112 (0.034, 0.181)	34	0.957 (0.927, 0.982)	50	0.871 (0.802, 0.940)	44	0.810 (0.698, 0.888)	33
CD70	0.551 (0.490, 0.611)	53	0.043 (0.015, 0.121)	66	0.000 (0.003, 0.053)	64	0.962 (0.934, 0.985)	19	0.905 (0.836, 0.957)	3	0.828 (0.707, 0.922)	21
hK14	0.546 (0.480, 0.611)	54	0.138 (0.069, 0.207)	45	0.086 (0.034, 0.164)	40	0.951 (0.920, 0.977)	66	0.871 (0.784, 0.931)	44	0.810 (0.698, 0.888)	33
5'-NT	0.528 (0.462, 0.594)	55	0.112 (0.060, 0.207)	51	0.069 (0.026, 0.138)	49	0.960 (0.930, 0.983)	27	0.888 (0.810, 0.940)	22	0.828 (0.724, 0.905)	21
FURIN	0.528 (0.460, 0.593)	56	0.121 (0.052, 0.224)	49	0.060 (0.009, 0.121)	52	0.942 (0.907, 0.971)	67	0.828 (0.750, 0.905)	66	0.759 (0.664, 0.845)	66
Gal-1	0.527 (0.463, 0.591)	57	0.103 (0.052, 0.164)	57	0.052 (0.017, 0.129)	57	0.960 (0.931, 0.983)	25	0.888 (0.810, 0.948)	22	0.828 (0.724, 0.905)	21
TRAIL	0.521 (0.453, 0.588)	58	0.190 (0.112, 0.259)	32	0.129 (0.043, 0.207)	22	0.956 (0.925, 0.980)	57	0.879 (0.793, 0.940)	36	0.784 (0.689, 0.888)	55
WIF-1	0.518 (0.455, 0.583)	59	0.112 (0.060, 0.181)	51	0.086 (0.026, 0.155)	40	0.958 (0.928, 0.982)	38	0.888 (0.802, 0.940)	22	0.810 (0.716, 0.897)	33
WISP-1	0.515 (0.453, 0.578)	60	0.052 (0.000, 0.147)	65	0.000 (0.000, 0.034)	64	0.955 (0.925, 0.979)	60	0.836 (0.767, 0.922)	61	0.793 (0.690, 0.871)	51
FGF-BP1	0.514 (0.448, 0.578)	61	0.138 (0.060, 0.207)	45	0.078 (0.009, 0.147)	44	0.958 (0.928, 0.982)	44	0.879 (0.802, 0.940)	36	0.810 (0.707, 0.897)	33
CD160	0.508 (0.444, 0.572)	62	0.121 (0.060, 0.181)	49	0.078 (0.034, 0.138)	44	0.957 (0.926, 0.982)	55	0.897 (0.836, 0.948)	10	0.836 (0.733, 0.922)	11
DLL1	0.505 (0.440, 0.571)	63	0.095 (0.043, 0.172)	59	0.060 (0.017, 0.112)	52	0.959 (0.928, 0.983)	35	0.888 (0.810, 0.940)	22	0.810 (0.716, 0.905)	33
FR-gamma	0.499 (0.437, 0.562)	64	0.026 (0.000, 0.069)	67	0.000 (0.000, 0.000)	64	0.957 (0.927, 0.982)	52	0.862 (0.802, 0.940)	52	0.819 (0.716, 0.897)	28
MIC-A/B	0.490 (0.430, 0.551)	65	0.000 (0.005, 0.060)	68	0.000 (0.002, 0.026)	64	0.958 (0.927, 0.982)	48	0.897 (0.802, 0.940)	10	0.802 (0.707, 0.897)	45
EPHA2	0.488 (0.422, 0.554)	66	0.095 (0.043, 0.164)	59	0.069 (0.017, 0.112)	49	0.959 (0.928, 0.983)	33	0.897 (0.828, 0.948)	10	0.836 (0.724, 0.914)	11
TNFSF13	0.483 (0.417, 0.546)	67	0.086 (0.034, 0.164)	62	0.043 (0.000, 0.095)	59	0.954 (0.923, 0.978)	62	0.845 (0.784, 0.922)	60	0.767 (0.681, 0.879)	64
TNFRSF4	0.477 (0.412, 0.543)	68	0.112 (0.052, 0.190)	51	0.026 (0.000, 0.112)	62	0.958 (0.928, 0.983)	39	0.888 (0.819, 0.940)	22	0.828 (0.716, 0.905)	21
